# Supplementary material for: Incidence of Hereditary Gastric Cancer May Be Much Higher than Reported
Source: Cancers (Basel). 2022 Dec 12;14(24):6125. doi: 10.3390/cancers14246125 (PMC9776697; doi:10.3390/cancers14246125)
Supplement: Supplementary file 1 [file cancers-14-06125-s001.zip]

Archive with 6 entries (5 files):
- Supplementary files/
- __MACOSX/._Supplementary files
- Supplementary files/Supplementary Table 2. Genes involved in the replication or repair processes (GRepRep)..pdf
- __MACOSX/Supplementary files/._Supplementary Table 2. Genes involved in the replication or repair processes (GRepRep)..pdf
- Supplementary files/Supplementary Table 1. Clinical and pathological data of the patients..pdf
- __MACOSX/Supplementary files/._Supplementary Table 1. Clinical and pathological data of the patients..pdf
